# Supplementary material for: Polyphenol Rich Forsythia suspensa Extract Alleviates DSS-Induced Ulcerative Colitis in Mice through the Nrf2-NLRP3 Pathway
Source: Antioxidants (Basel). 2022 Feb 28;11(3):475. doi: 10.3390/antiox11030475 (PMC8944444; doi:10.3390/antiox11030475)
Supplement: Supplementary file 1 [file antioxidants-11-00475-s001.zip]

Archive with 4 entries (2 files):
- antioxidants-1593994-supplementary/
- antioxidants-1593994-supplementary/Supplementary Materials/
- antioxidants-1593994-supplementary/Supplementary Materials/Figure S1.pdf
- antioxidants-1593994-supplementary/Supplementary Materials/Table S1.csv
