# Supplementary material for: Polyphenol Rich Forsythia suspensa Extract Alleviates DSS-Induced Ulcerative Colitis in Mice through the Nrf2-NLRP3 Pathway
Source: Antioxidants (Basel). 2022 Feb 28;11(3):475. doi: 10.3390/antiox11030475 (PMC8944444; doi:10.3390/antiox11030475)
Supplement: Supplementary file 1 [file antioxidants-11-00475-s001.zip › antioxidants-1593994-supplementary/Supplementary Materials/Table S1.csv]

	VIP	p.value	FDR
Indolelactic acid	2.932959591	0.0009592	0.157346203
1,3-Dihydro-(2H)-indol-2-one	2.602070708	0.003166895	0.157346203
3-Indoleacrylate	2.466613025	0.003551094	0.157346203
4-Hydroxybutanoic acid	2.111815934	0.00470568	0.157346203
2-(Methylamino)benzoic acid	2.420623804	0.005601672	0.157346203
Protoporphyrinogen IX	2.299022851	0.005939757	0.157346203
5,6-Dihydro-5-fluorouracil	1.901564118	0.007052021	0.157346203
4-Guanidinobutanoic acid	1.345277466	0.007118723	0.157346203
D-Lysopine	2.082566862	0.007132138	0.157346203
Coumarin	1.895139536	0.007267652	0.157346203
D-Octopine	2.392008656	0.007762109	0.157346203
2-Hydroxybutyric acid	1.843504409	0.007983967	0.157346203
Propionylcarnitine	2.597631551	0.009053096	0.157346203
Gentisic acid	1.254443042	0.009276192	0.157346203
Asymmetric dimethylarginine	2.814459153	0.00973863	0.157740925
Palmitoyl-L-carnitine	2.531971299	0.009978225	0.15940015
Di-2-propenyl sulfide	1.900820809	0.010573053	0.161502519
Oleic acid	1.792669386	0.010732096	0.161980318
2-Methylserine	2.161008281	0.012832629	0.164501061
Butyryl-L-carnitine	2.458088535	0.012880401	0.164501061
L-Tyrosine	2.134422925	0.013821714	0.164501061
L-Octanoylcarnitine	1.944215531	0.013821714	0.164501061
17alpha,21-Dihydroxypregnenolone	2.453928226	0.014290681	0.164501061
Tetrahydrodipicolinate	1.768049517	0.015389	0.164645601
L-2,4-diaminobutyric acid	1.783437223	0.015676171	0.164645601
Nicotinic acid	1.01316635	0.016356596	0.164645601
Indole	1.526288393	0.019024205	0.166854854
Quinoline	1.82167481	0.021830834	0.173675303
Catechol	2.514205971	0.024184214	0.178820089
N-Acetylneuraminic acid	2.114355642	0.025919142	0.182099924
Betonicine	1.519982987	0.026554828	0.183382272
L-Threonine	2.324303339	0.026831165	0.184601589
L-erythro-4-Hydroxyglutamate	1.719359186	0.028489441	0.188211154
2-Dehydropantoate	1.304958017	0.029649504	0.190007551
Tryptophanol	1.35598754	0.030632439	0.190629183
L-Theanine	2.149296031	0.033229246	0.195639501
L-Prolinamide	1.697884396	0.036757949	0.200292223
Cyclohexylamine	1.440157675	0.040791499	0.206564362
5-Hydroxyindoleacetylglycine	1.896729395	0.04242996	0.210432198
Dehypoxanthine futalosine	1.824023511	0.046474392	0.217057322
Ornithine	1.55824602	0.047647653	0.219072057
Ophthalmate	1.170070022	0.048675809	0.220902319
Pipecolic acid	1.723135288	0.049372995	0.221971563
Beta-Glycerophosphoric acid	1.593808906	0.003118863	0.135824527
DL-Glycerol 1-phosphate	1.53248751	0.003203396	0.135824527
4-Hydroxy-2-quinolinecarboxylic acid	1.789279739	0.005839593	0.135824527
Oxoglutaric acid	2.196495464	0.006490845	0.135984343
Phenylethylamine	2.198687238	0.009380964	0.138667542
Allocholic acid	1.704877673	0.010300251	0.140596466
p-Hydroxyphenylacetic acid	1.930405955	0.015162957	0.144285852
Succinic acid	2.246275188	0.016086988	0.144285852
Oxoadipic acid	1.725950688	0.019700154	0.149217819
alpha-D-Galactose 1-phosphate	1.047782589	0.023189324	0.153951345
D-Glucosamine 6-phosphate	1.518465794	0.023359453	0.154188519
Troxilin B3	1.127620751	0.025082827	0.155708977
Pyrophosphate	1.613539269	0.02610862	0.15714485
3-Methyl-2-oxovaleric acid	1.171270174	0.027774178	0.162067836
Deoxycholic acid	1.736468439	0.031876546	0.168597387
Uracil	1.105734363	0.032811805	0.16963363
Glutarate semialdehyde	1.307010022	0.034326295	0.171694427
Hydroxyphenyllactic acid	1.856846241	0.044210307	0.189034902
1H-Indole-3-carboxaldehyde	2.051643852	0.044846174	0.189563488
1-Amino-1-deoxy-scyllo-inositol	1.968129577	0.044846174	0.189563488
Vanillylmandelic acid	1.362974546	0.045328814	0.190062921
L-Arginine	1.124496051	0.046640292	0.192328335
2-O-(alpha-D-Mannosyl)-D-glycerate	1.325376627	0.048159107	0.194604182
6-Hydroxyhexanoic acid	2.025687101	0.048330755	0.194817436
Oxalacetic acid	2.244116439	0.049902138	0.197269927
13-L-Hydroperoxylinoleic acid	0.145228797	0.039073383	0.179587278
13-OxoODE	0.500597008	0.009053096	0.137195657
L-Aspartic acid	0.862651375	0.02297835	0.153707075
L-Leucine	0.707371522	0.026491603	0.158452381
Glutathione	0.100286654	0.002455182	0.157346203
L-Lysine	0.269495372	0.013924615	0.164501061
L-Isoleucine	0.750814141	0.022152901	0.174347835
L-Tryptophan	0.759088436	0.055500113	0.229470673
L-Methionine	1.893979279	0.007433601	0.157346203
